# Supplementary material for: The Gasotransmitter Hydrogen Sulfide (H2S) Prevents Pathologic Calcification (PC) in Cartilage
Source: Antioxidants (Basel). 2021 Sep 8;10(9):1433. doi: 10.3390/antiox10091433 (PMC8471338; doi:10.3390/antiox10091433)
Supplement: Supplementary file 1 [file antioxidants-10-01433-s001.zip]

Archive with 1 entries (1 files):
- antioxidants-1352186-supplementary.pdf
